# Supplementary material for: Utilisation of Dental Services of Older People in Australia: An Economic Explanatory Model Based on Cost and Geographic Location
Source: Geriatrics (Basel). 2021 Oct 20;6(4):102. doi: 10.3390/geriatrics6040102 (PMC8544361; doi:10.3390/geriatrics6040102)
Supplement: Supplementary file 1 [file geriatrics-06-00102-s001.zip]

Archive with 1 entries (1 files):
- geriatrics-1418310-supplementary.xlsx
