# Supplementary material for: Utilisation of Dental Services of Older People in Australia: An Economic Explanatory Model Based on Cost and Geographic Location
Source: Geriatrics (Basel). 2021 Oct 20;6(4):102. doi: 10.3390/geriatrics6040102 (PMC8544361; doi:10.3390/geriatrics6040102)
Supplement: Supplementary file 1 [file geriatrics-06-00102-s001.zip › geriatrics-1418310-supplementary.xlsx]

## Sheet: ADA17-19
Dental Services	Items	Fees	n.	Total Cost
Category 000 (Diagnostic Services)
Examinations
Comprehensive oral examination	O11	65	1	65
Periodic oral examination	O12	58	1	58
Oral examination – limited	O13	51	1	51
Radiological Examination, Analysis and Interpretation
Intraoral periapical or bitewing radiograph – per exposure	O22	44	2	88
Average cost (000)				65.5
Category 100 (Preventive, Prophylactic and Bleaching Services)
Dental Prophylaxis and Bleaching
Removal of plaque and/or stain	111	67	1	67
Removal of calculus – first appointment	114	120	1	120
Removal of calculus – subsequent appointment	115	115	1	115
Remineralisation Agents
Topical application of remineralisation and/or cariostatic agents, one treatment	121	37	2	74
Average cost (100)				94
Category 200 (Periodontics)
Treatment of acute periodontal infection – per appointment	213	107	1	107
Clinical periodontal analysis and recording	221	71	2	142
Periodontal debridement – per tooth	222	52	6	312
Average cost (200)				187
Category 300 (Oral Surgery)
Extractions
Removal of a tooth or part(s) thereof	311	191	1	191
Sectional removal of a tooth or part(s) thereof	314	254	1	254
Surgical Extractions
Surgical removal of a tooth or tooth fragment not requiring removal of bone or tooth	322	291	1	291
Surgical removal of a tooth or tooth fragment requiring removal of bone	323	348	1	348
Average cost (300)				271
Category 400 (Endodontics)
Pulp and Root Canal Treatments
Complete chemo-mechanical preparation of root canal – one canal	415	287	1	287
Complete chemo-mechanical preparation of root canal – each additional canal	416	142	2	284
Root canal obturation – one canal	417	286	1	286
Root canal obturation – each additional canal	418	140	2	280
Extirpation of pulp or debridement of root canal(s) – emergency or palliative	419	200	1	200
Other Endodontic Services
Additional visit for irrigation and/or dressing of the root canal system – per tooth	455	146	1	146
Average cost (400)				247.167
Category 500 (Restorative Services)
Direct Restorations
Adhesive Restorations – Anterior Teeth – Direct
Adhesive restoration – one surface – anterior tooth – direct	521	156	1	156
Adhesive restoration – two surfaces – anterior tooth – direct	522	187	1	187
Adhesive restoration – three surfaces – anterior tooth – direct	523	219	1	219
Adhesive restoration – four surfaces – anterior tooth – direct	524	251	1	251
Adhesive Restorations – Posterior Teeth – Direct
Adhesive restoration – one surface – posterior tooth – direct	531	166	1	166
Adhesive restoration – two surfaces – posterior tooth – direct	532	206	1	206
Adhesive restoration – three surfaces – posterior tooth – direct	533	241	1	241
Adhesive restoration – four surfaces – posterior tooth – direct	534	272	1	272
Average cost (500)				212.25
Category 600 (Prosthodontics)
Crowns
Full crown – non-metallic – indirect	613	1574	1	1574
Full crown – veneered – indirect	615	1573	1	1573
Bridges
Bridge pontic – indirect – per pontic	643	1169	1	1169
Crown and Bridge Repairs and Other Services
Recementing crown or veneer	651	154	3	462
Average cost (600)				1194.5
Dentures and Denture Components
Complete maxillary denture	711	1350	1	1350
Complete mandibular denture	712	1358	1	1358
Partial maxillary denture – resin base	721	805	1	805
Partial maxillary denture – cast metal framework	727	1480	1	1480
Denture Repairs
Adding tooth to partial denture to replace an extracted or decoronated tooth – per tooth	768	200	2	400
Average cost (700)				1078.6
Category 900 (General Services)
Occlusal Therapy
Occlusal splint	965	571	1	571
Miscellaneous
Splinting and stabilisation – direct – per tooth	981	147	3	441
Average cost (900)				506

## Sheet: ADA17 
Dental Services	Items	Fees	n.	Total Cost
Category 000 (Diagnostic Services)
Examinations
Comprehensive oral examination	O11	68	1	68
Periodic oral examination	O12	59	1	59
Oral examination – limited	O13	54	1	54
Radiological Examination, Analysis and Interpretation
Intraoral periapical or bitewing radiograph – per exposure	O22	46	2	92
Average cost (000)				68.25
Category 100 (Preventive, Prophylactic and Bleaching Services)
Dental Prophylaxis and Bleaching
Removal of plaque and/or stain	111	69	1	69
Removal of calculus – first appointment	114	122	1	122
Removal of calculus – subsequent appointment	115	116	1	116
Remineralisation Agents
Topical application of remineralisation and/or cariostatic agents, one treatment	121	38	2	76
Average cost (100)				95.75
Category 200 (Periodontics)
Treatment of acute periodontal infection – per appointment	213	109	1	109
Clinical periodontal analysis and recording	221	73	2	146
Periodontal debridement – per tooth	222	59	6	354
Average cost (200)				203
Category 300 (Oral Surgery)
Extractions
Removal of a tooth or part(s) thereof	311	192	1	192
Sectional removal of a tooth or part(s) thereof	314	248	1	248
Surgical Extractions
Surgical removal of a tooth or tooth fragment not requiring removal of bone or tooth	322	285	1	285
Surgical removal of a tooth or tooth fragment requiring removal of bone	323	345	1	345
Average cost (300)				267.5
Category 400 (Endodontics)
Pulp and Root Canal Treatments
Complete chemo-mechanical preparation of root canal – one canal	415	291	1	291
Complete chemo-mechanical preparation of root canal – each additional canal	416	143	2	286
Root canal obturation – one canal	417	285	1	285
Root canal obturation – each additional canal	418	141	2	282
Extirpation of pulp or debridement of root canal(s) – emergency or palliative	419	199	1	199
Other Endodontic Services
Additional visit for irrigation and/or dressing of the root canal system – per tooth	455	144	1	144
Average cost (400)				247.833
Category 500 (Restorative Services)
Direct Restorations
Adhesive Restorations – Anterior Teeth – Direct
Adhesive restoration – one surface – anterior tooth – direct	521	158	1	158
Adhesive restoration – two surfaces – anterior tooth – direct	522	188	1	188
Adhesive restoration – three surfaces – anterior tooth – direct	523	221	1	221
Adhesive restoration – four surfaces – anterior tooth – direct	524	255	1	255
Adhesive Restorations – Posterior Teeth – Direct
Adhesive restoration – one surface – posterior tooth – direct	531	168	1	168
Adhesive restoration – two surfaces – posterior tooth – direct	532	210	1	210
Adhesive restoration – three surfaces – posterior tooth – direct	533	245	1	245
Adhesive restoration – four surfaces – posterior tooth – direct	534	277	1	277
Average cost (500)				215.25
Category 600 (Prosthodontics)
Crowns
Full crown – non-metallic – indirect	613	1627	1	1627
Full crown – veneered – indirect	615	1604	1	1604
Bridges
Bridge pontic – indirect – per pontic	643	1199	1	1199
Crown and Bridge Repairs and Other Services
Recementing crown or veneer	651	152	3	456
Average cost (600)				1221.5
Dentures and Denture Components
Complete maxillary denture	711	1341	1	1341
Complete mandibular denture	712	1358	1	1358
Partial maxillary denture – resin base	721	819	1	819
Partial maxillary denture – cast metal framework	727	1499	1	1499
Denture Repairs
Adding tooth to partial denture to replace an extracted or decoronated tooth – per tooth	768	199	2	398
Average cost (700)				1083
Category 900 (General Services)
Occlusal Therapy
Occlusal splint	965	597	1	597
Miscellaneous
Splinting and stabilisation – direct – per tooth	981	156	3	468
Average cost (900)				532.5

## Sheet: DVA
Table S1: The average charged fees of provision of service
Dental Services	Items	Fees	n.	Total Cost
Category 000 (Diagnostic Services)
Examinations
Comprehensive oral examination	O11	55.2	1	55.2
Periodic oral examination	O12	45.85	1	45.85
Oral examination – limited	O13	28	1	28
Radiological Examination, Analysis and Interpretation
Intraoral periapical or bitewing radiograph – per exposure	O22	38.8	2	77.6
Average cost (000)				51.6625
Category 100 (Preventive, Prophylactic and Bleaching Services)
Dental Prophylaxis and Bleaching
Removal of plaque and/or stain	111	56.4	1	56.4
Removal of calculus – first appointment	114	94.05	1	94.05
Removal of calculus – subsequent appointment	115	61.2	1	61.2
Remineralisation Agents
Topical application of remineralisation and/or cariostatic agents, one treatment	121	36.25	2	72.5
Average cost (100)				71.0375
Category 200 (Periodontics)
Treatment of acute periodontal infection – per appointment	213	73.1	1	73.1
Clinical periodontal analysis and recording	221	55.5	2	111
Periodontal debridement – per tooth	222	27.35	6	164.1
Average cost (200)				116.067
Category 300 (Oral Surgery)
Extractions
Removal of a tooth or part(s) thereof	311	137.7	1	137.7
Sectional removal of a tooth or part(s) thereof	314	175.95	1	175.95
Surgical Extractions
Surgical removal of a tooth or tooth fragment not requiring removal of bone or tooth	322	223.45	1	223.45
Surgical removal of a tooth or tooth fragment requiring removal of bone	323	255.2	1	255.2
Average cost (300)				198.075
Category 400 (Endodontics)
Pulp and Root Canal Treatments
Complete chemo-mechanical preparation of root canal – one canal	415	224.6	1	224.6
Complete chemo-mechanical preparation of root canal – each additional canal	416	107	2	214
Root canal obturation – one canal	417	218	1	218
Root canal obturation – each additional canal	418	102.3	2	204.6
Extirpation of pulp or debridement of root canal(s) – emergency or palliative	419	144.65	1	144.65
Other Endodontic Services
Additional visit for irrigation and/or dressing of the root canal system – per tooth	455	110.85	1	110.85
Average cost (400)				186.117
Category 500 (Restorative Services)
Direct Restorations
Adhesive Restorations – Anterior Teeth – Direct
Adhesive restoration – one surface – anterior tooth – direct	521	121.05	1	121.05
Adhesive restoration – two surfaces – anterior tooth – direct	522	147	1	147
Adhesive restoration – three surfaces – anterior tooth – direct	523	174.1	1	174.1
Adhesive restoration – four surfaces – anterior tooth – direct	524	201.02	1	201.02
Adhesive Restorations – Posterior Teeth – Direct
Adhesive restoration – one surface – posterior tooth – direct	531	129.35	1	129.35
Adhesive restoration – two surfaces – posterior tooth – direct	532	162.35	1	162.35
Adhesive restoration – three surfaces – posterior tooth – direct	533	195.15	1	195.15
Adhesive restoration – four surfaces – posterior tooth – direct	534	219.9	1	219.9
Average cost (500)				168.74
Category 600 & 700 (Prosthodontics)
Crowns
Full crown – non-metallic – indirect	613	1408.85	1	1408.85
Full crown – veneered – indirect	615	1325.35	1	1325.35
Bridges
Bridge pontic – indirect – per pontic	643	1082	1	1082
Crown and Bridge Repairs and Other Services
Recementing crown or veneer	651	108.15	3	324.45
Average cost (600)				1035.16
Dentures and Denture Components
Complete maxillary denture	711	1000.75	1	1000.75
Complete mandibular denture	712	1000.75	1	1000.75
Partial maxillary denture – resin base	721	457.85	1	457.85
Partial maxillary denture – cast metal framework	727	1340.6	1	1340.6
Denture Repairs
Adding tooth to partial denture to replace an extracted or decoronated tooth – per tooth	768	159.95	2	319.9
Average cost (700)				823.97
Category 900 (General Services)
Occlusal Therapy
Occlusal splint	965	558.65	1	558.65
Miscellaneous
Splinting and stabilisation – direct – per tooth	981	101.6	3	304.8
Average cost (900)				431.725
